# Supplementary material for: IL-21, Inflammatory Cytokines and Hyperpolarized CD8+ T Cells Are Central Players in Lupus Immune Pathology
Source: Antioxidants (Basel). 2023 Jan 12;12(1):181. doi: 10.3390/antiox12010181 (PMC9855022; doi:10.3390/antiox12010181)
Supplement: Supplementary file 1 [file antioxidants-12-00181-s001.zip]

Archive with 2 entries (2 files):
- SUPPLEMENTARY FIGS.pdf
- Table_S1 Reagents and Software used.pdf
